# Supplementary material for: Measuring recognition of body changes over time: A human-computer interaction tool using dynamic morphing and body ownership illusion
Source: PLoS One. 2020 Sep 18;15(9):e0239322. doi: 10.1371/journal.pone.0239322 (PMC7500668; doi:10.1371/journal.pone.0239322)
Supplement: S1 Dataset — (XLSX) [file pone.0239322.s001.xlsx]

## Sheet: Master
index	age	gender	SCL-90-R	Sync	OIQ_1	OIQ_2	OIQ_3	Body Change sensitivity (%)	Body Change accuracy (%)	Async	OIQ_1	OIQ_2	OIQ_3	Body Change sensitivity (%)	Body Change accuracy (%)
1	25	M	16		2	2	3	7.54058	1		-3	-3	-3	6.32937	1
2	23	F	19		1	1	2	8.7738	1		-3	-2	-3	7.71412	0.833333
3	25	M	15		1	1	2	7.05186	1		1	1	0	5.30521	1
4	25	M	13		2	2	3	4.56915	1		-2	-2	-3	4.38274	1
6	21	M	37		1	2	3	6.55268	1		-2	-1	-3	6.02927	1
7	25	M	33		1	1	2	8.49402	1		-2	-2	-3	6.50736	1
9	26	M	15		-1	-3	2	7.12545	1		-1	-3	-3	6.8871	0.833333
10	21	M	29		3	2	3	6.84314	1		3	2	3	7.00619	1
11	22	F	62		1	1	2	8.32113	1		-2	-1	1	6.04613	1
12	21	F	16		1	0	2	10.3834	1		-3	-3	-3	6.97393	1
13	25	M	16		3	2	2	4.5775	1		1	2	-3	5.5172	1
14	26	M	17		3	3	3	3.16216	1		2	1	2	5.4679	1
16	26	M	15		1	1	2	6.97874	1		2	1	2	8.08571	0.833333
17	25	M	12		1	1	3	7.85116	1		-3	-3	-3	6.31145	1
18	26	M	57		1	1	1	8.13112	1		0	0	1	6.74573	1
19	26	M	38		1	1	2	13.645	0.833333		-1	-1	-1	10.0781	0.666667
20	21	F	40		2	2	2	7.76787	0.833333		-1	1	-1	7.54302	1
21	21	F	39		2	1	3	12.831	0.833333		-3	-3	-3	9.66136	1
23	20	M	16		2	2	3	9.36153	1		1	1	0	6.97455	1
24	23	M	19		2	2	3	2.43538	1		-1	-1	-3	3.29115	1
25	21	M	29		3	2	3	10.3265	0.666667		2	2	3	7.83449	0.666667
26	22	M	10		1	1	2	7.68486	1		0	0	0	8.58806	0.666667
27	21	M	22		2	1	3	6.29137	1		1	1	-2	5.29567	1
28	27	M	9		2	2	3	8.56128	0.833333		-2	-2	-3	6.92079	1
29	24	M	42		2	2	3	5.59746	1		1	1	1	6.90862	1
31	22	F	17		3	3	3	11.2691	0.666667		1	-1	2	8.81697	1
32	23	F	59		1	-1	2	11.6302	0.833333		1	-1	2	10.066	0.833333
33	22	F	36		1	1	2	12.1762	0.5		-2	-2	-3	11.5364	0.5
35	20	F	142		3	1	2	13.6694	0.333333		3	3	2	13.5241	0.5
36	29	F	18		1	2	2	8.67957	0.833333		-3	-2	-3	7.03804	1
37	24	F	68		0	0	2	9.15476	1		1	-1	-3	9.22687	1
39	25	F	66		1	2	3	7.55648	1		-3	-3	-3	5.31578	1
41	22	F	7		1	1	2	5.85632	1		1	1	2	7.1907	1
42	24	F	2		2	2	3	12.3408	0.666667		-1	-1	-3	6.48699	1
43	23	F	10		1	-1	1	7.01389	0.833333		1	0	1	8.63878	0.666667
44	25	F	60		-1	-1	2	10.4122	1		-2	-1	-3	10.6325	1
45	25	F	15		2	0	3	4.7768	1		-2	-3	-3	6.78323	1
46	25	F	2		2	1	1	10.2455	1		-1	0	-3	3.83512	1
47	27	F	2		1	0	2	9.30468	1		-3	0	-3	9.65197	0.833333
48	26	F	13		2	2	3	6.1482	1		-1	0	-2	7.36484	1
49	23	F	37		3	2	3	8.62784	1		1	2	0	9.07421	0.833333
50	22	F	12		1	1	1	7.47611	1		-2	0	-3	9.89901	1
